# Supplementary material for: GC-MS Analysis and Biomedical Therapy of Oil from n-Hexane Fraction of Scutellaria edelbergii Rech. f.: In Vitro, In Vivo, and In Silico Approach
Source: Molecules. 2021 Dec 18;26(24):7676. doi: 10.3390/molecules26247676 (PMC8706644; doi:10.3390/molecules26247676)
Supplement: Supplementary file 1 [file molecules-26-07676-s001.zip]

Archive with 1 entries (1 files):
- molecules-1496530-SI.pdf
